# Supplementary material for: Analysis of Eye Movements in Adults with Spinal Muscular Atrophy
Source: Medicina (Kaunas). 2025 Mar 23;61(4):571. doi: 10.3390/medicina61040571 (PMC12028716; doi:10.3390/medicina61040571)
Supplement: Supplementary file 1 [file medicina-61-00571-s001.zip]

Archive with 1 entries (1 files):
- medicina-3428279-supplementary.pdf
